# Supplementary material for: Nutrition and health-seeking practices during pregnancy and lactation and potential strategies to increase micronutrient intakes among women in northern Lao PDR
Source: J Nutr Sci. 2022 Oct 28;11:e95. doi: 10.1017/jns.2022.94 (PMC9641509; doi:10.1017/jns.2022.94)
Supplement: Supplementary file 1 [file jnssup.zip]

Archive with 3 entries (3 files):
- S2048679022000945sup001.docx
- S2048679022000945sup002.docx
- S2048679022000945sup003.docx
